# Supplementary material for: Environmental influences and individual characteristics that affect learner-centered teaching practices
Source: PLoS One. 2021 Apr 30;16(4):e0250760. doi: 10.1371/journal.pone.0250760 (PMC8087079; doi:10.1371/journal.pone.0250760)
Supplement: S1 Data — (CSV) [file pone.0250760.s009.csv]

IntID	PartID	PairID	FirstID	Course_YearID	Course_UID	SCII_Factor1	SCII_Factor2	SCII_Factor3	SCII_Factor4	SCII_Factor5	SCII_Factor6	Agree_DeptTransform	Agree_DiscussImprovement	Agree_OtherFac_feel	Agree_FacCollab	Agree_FacInterest	Agree_FacRewarded	Knowledge_ActiveLearn	Knowledge_CoopLearn	Knowledge_Assessment	Experience_ActiveLearn	Experience_CoopLearn	Experience_Assessment	ALChallenge_TimePlan	ALChallenge_TimeGrade	ALChallenge_TimeTrain	ALChallenge_FacCoop	ALChallenge_TACoop	ALChallenge_CampusSupport	ALChallenge_TeachRewards	ALChallenge_Promotion	ALChallenge_StudentAttitudes	ALChallenge_StudentFeedback	ALChallenge_Room	ALChallenge_AccessTech	SE_CoursePlanning	SE_TeachMethods	SE_CreateLearnEnv	SE_AssessStudentLearn	SE_InteractwStudents	SE_MasterSubjKnow	TBI_B_LF	TBI_B_KT	TBI_I_LF	TBI_I_KT
2001	1001	4001	FIRST	2	5001.2	89.04761905	37.14285714	75	75	66.66666667	63.33333333	8.5	8.7	8.7	8.6	2.1	1.1	Medium	Medium	Medium	High	Medium	High	4	4	4	1	1	2	5	1	1	3	1	4	4	4	4	4	3.8	3.6	5	3.625	4.555555556	3.75
2001	1001	4001	FIRST	1	5001.1	89.04761905	37.14285714	75	75	66.66666667	63.33333333	8.5	8.7	8.7	8.6	2.1	1.1	Medium	Medium	Medium	High	Medium	High	4	4	4	1	1	2	5	1	1	3	1	4	4	4	4	4	3.8	3.6	5	3.625	4.555555556	3.75
2001	1002	4001	NonFirst	2	5002.2	89.04761905	37.14285714	75	75	66.66666667	63.33333333	10	8.3	10	10	5.9	7.3	Medium	Low	Medium	Medium	Low	Medium	5	1	1	0	NA	2	NA	NA	1	NA	3	3	3.6	3	4.4	4	3.2	4	4.666666667	3.875	4.555555556	4.375
2001	1002	4001	NonFirst	3	5002.3	89.04761905	37.14285714	75	75	66.66666667	63.33333333	10	8.3	10	10	5.9	7.3	Medium	Low	Medium	Medium	Low	Medium	5	1	1	0	NA	2	NA	NA	1	NA	3	3	3.6	3	4.4	4	3.2	4	4.666666667	3.875	4.555555556	4.375
2001	1002	4001	NonFirst	1	5002.1	89.04761905	37.14285714	75	75	66.66666667	63.33333333	10	8.3	10	10	5.9	7.3	Medium	Low	Medium	Medium	Low	Medium	5	1	1	0	NA	2	NA	NA	1	NA	3	3	3.6	3	4.4	4	3.2	4	4.666666667	3.875	4.555555556	4.375
2002	1003	4002	NonFirst	2	5099.2	68.7394958	74.45378151	76.47058824	83.52941176	80.70588235	70.35294118	6.1	6.1	6.1	6.4	7.8	9.3	Medium	Medium	Medium	Medium	Low	Medium	2	2	NA	2	NA	2	1	2	2	2	2	3	3	3	3.4	3.2	3.2	4	4.777777778	3.875	4.444444444	4.125
2002	1003	4002	NonFirst	3	5099.3	68.7394958	74.45378151	76.47058824	83.52941176	80.70588235	70.35294118	6.1	6.1	6.1	6.4	7.8	9.3	Medium	Medium	Medium	Medium	Low	Medium	2	2	NA	2	NA	2	1	2	2	2	2	3	3	3	3.4	3.2	3.2	4	4.777777778	3.875	4.444444444	4.125
2002	1003	4002	NonFirst	1	5003.1	68.7394958	74.45378151	76.47058824	83.52941176	80.70588235	70.35294118	6.1	6.1	6.1	6.4	7.8	9.3	Medium	Medium	Medium	Medium	Low	Medium	2	2	NA	2	NA	2	1	2	2	2	2	3	3	3	3.4	3.2	3.2	4	4.777777778	3.875	4.444444444	4.125
2002	1004	4042	FIRST	2	5004.2	68.7394958	74.45378151	76.47058824	83.52941176	80.70588235	70.35294118	7	8.5	8.9	7.4	7.7	8.6	Medium	Medium	Medium	Medium	Medium	High	3	1	NA	3	NA	2	2	0	3	3	3	3	4	4.6	4.6	4.2	4.4	5	4.444444444	2.875	4.111111111	3.5
2002	1004	4042	FIRST	3	5105.3	68.7394958	74.45378151	76.47058824	83.52941176	80.70588235	70.35294118	7	8.5	8.9	7.4	7.7	8.6	Medium	Medium	Medium	Medium	Medium	High	3	1	NA	3	NA	2	2	0	3	3	3	3	4	4.6	4.6	4.2	4.4	5	4.444444444	2.875	4.111111111	3.5
2002	1004	4042	FIRST	1	5004.1	68.7394958	74.45378151	76.47058824	83.52941176	80.70588235	70.35294118	7	8.5	8.9	7.4	7.7	8.6	Medium	Medium	Medium	Medium	Medium	High	3	1	NA	3	NA	2	2	0	3	3	3	3	4	4.6	4.6	4.2	4.4	5	4.444444444	2.875	4.111111111	3.5
2002	1005	4002	FIRST	2	5005.2	68.7394958	74.45378151	76.47058824	83.52941176	80.70588235	70.35294118	7	8	7	6	7	9	High	Medium	Medium	High	High	High	4	4	NA	1	NA	0	0	1	2	3	3	2	3.8	4.2	4	3	3	3.6	4.666666667	4	4.444444444	4.375
2002	1005	4002	FIRST	3	5106.3	68.7394958	74.45378151	76.47058824	83.52941176	80.70588235	70.35294118	7	8	7	6	7	9	High	Medium	Medium	High	High	High	4	4	NA	1	NA	0	0	1	2	3	3	2	3.8	4.2	4	3	3	3.6	4.666666667	4	4.444444444	4.375
2002	1005	4002	FIRST	1	5005.1	68.7394958	74.45378151	76.47058824	83.52941176	80.70588235	70.35294118	7	8	7	6	7	9	High	Medium	Medium	High	High	High	4	4	NA	1	NA	0	0	1	2	3	3	2	3.8	4.2	4	3	3	3.6	4.666666667	4	4.444444444	4.375
2002	1081	4042	NonFirst	2	5079.2	68.7394958	74.45378151	76.47058824	83.52941176	80.70588235	70.35294118	7	8	8	7	6	8	High	Low	High	High	Low	High	3	4	NA	1	2	2	3	1	4	5	1	1	3.6	3.8	3.8	3	4.2	4.2	5	3.875	4.777777778	4.25
2002	1081	4042	NonFirst	3	5079.3	68.7394958	74.45378151	76.47058824	83.52941176	80.70588235	70.35294118	7	8	8	7	6	8	High	Low	High	High	Low	High	3	4	NA	1	2	2	3	1	4	5	1	1	3.6	3.8	3.8	3	4.2	4.2	5	3.875	4.777777778	4.25
2002	1081	4042	NonFirst	1	5079.1	68.7394958	74.45378151	76.47058824	83.52941176	80.70588235	70.35294118	7	8	8	7	6	8	High	Low	High	High	Low	High	3	4	NA	1	2	2	3	1	4	5	1	1	3.6	3.8	3.8	3	4.2	4.2	5	3.875	4.777777778	4.25
2003	1006	4003	FIRST	2	5098.2	84.04761905	62.14285714	83.33333333	87.91666667	81.33333333	73.33333333	10	10	8	8	10	9	High	Low	Medium	High	Low	High	5	5	4	0	0	0	0	2	2	3	4	0	4.8	4.2	5	4.6	3.6	5	4.888888889	4.25	4.666666667	4.75
2003	1006	4003	FIRST	3	5098.3	84.04761905	62.14285714	83.33333333	87.91666667	81.33333333	73.33333333	10	10	8	8	10	9	High	Low	Medium	High	Low	High	5	5	4	0	0	0	0	2	2	3	4	0	4.8	4.2	5	4.6	3.6	5	4.888888889	4.25	4.666666667	4.75
2003	1006	4003	FIRST	1	5006.1	84.04761905	62.14285714	83.33333333	87.91666667	81.33333333	73.33333333	10	10	8	8	10	9	High	Low	Medium	High	Low	High	5	5	4	0	0	0	0	2	2	3	4	0	4.8	4.2	5	4.6	3.6	5	4.888888889	4.25	4.666666667	4.75
2003	1007	4003	NonFirst	2	5007.2	84.04761905	62.14285714	83.33333333	87.91666667	81.33333333	73.33333333	7.7	7.1	7.1	7.8	9.1	9.1	Medium	Low	Low	High	Low	Low	4	3	5	3	4	3	3	3	4	4	5	2	3	3.4	3.8	3.6	3.4	3.6	5	4	4.444444444	4.25
2003	1007	4003	NonFirst	3	5007.3	84.04761905	62.14285714	83.33333333	87.91666667	81.33333333	73.33333333	7.7	7.1	7.1	7.8	9.1	9.1	Medium	Low	Low	High	Low	Low	4	3	5	3	4	3	3	3	4	4	5	2	3	3.4	3.8	3.6	3.4	3.6	5	4	4.444444444	4.25
2003	1007	4003	NonFirst	1	5007.1	84.04761905	62.14285714	83.33333333	87.91666667	81.33333333	73.33333333	7.7	7.1	7.1	7.8	9.1	9.1	Medium	Low	Low	High	Low	Low	4	3	5	3	4	3	3	3	4	4	5	2	3	3.4	3.8	3.6	3.4	3.6	5	4	4.444444444	4.25
2003	1046	4023	FIRST	2	5045.2	84.04761905	62.14285714	83.33333333	87.91666667	81.33333333	73.33333333	7.5	2.9	7.6	5.9	3.9	7.2	High	High	High	High	High	High	4	3	0	1	0	1	0	0	3	4	5	4	4	4.2	3	4.4	3.4	4.2	4.333333333	2.375	4.111111111	3
2003	1046	4023	FIRST	3	5045.3	84.04761905	62.14285714	83.33333333	87.91666667	81.33333333	73.33333333	7.5	2.9	7.6	5.9	3.9	7.2	High	High	High	High	High	High	4	3	0	1	0	1	0	0	3	4	5	4	4	4.2	3	4.4	3.4	4.2	4.333333333	2.375	4.111111111	3
2003	1046	4023	FIRST	1	5045.1	84.04761905	62.14285714	83.33333333	87.91666667	81.33333333	73.33333333	7.5	2.9	7.6	5.9	3.9	7.2	High	High	High	High	High	High	4	3	0	1	0	1	0	0	3	4	5	4	4	4.2	3	4.4	3.4	4.2	4.333333333	2.375	4.111111111	3
2003	1047	4023	NonFirst	2	5046.2	84.04761905	62.14285714	83.33333333	87.91666667	81.33333333	73.33333333	9	9	5.1	7.1	7	8	High	High	High	Medium	Medium	Medium	3	5	2	2	2	1	1	1	4	3	5	3	3.8	4.2	3.8	4	4	4.6	4.333333333	3.875	4.555555556	4.25
2003	1047	4023	NonFirst	1	5046.1	84.04761905	62.14285714	83.33333333	87.91666667	81.33333333	73.33333333	9	9	5.1	7.1	7	8	High	High	High	Medium	Medium	Medium	3	5	2	2	2	1	1	1	4	3	5	3	3.8	4.2	3.8	4	4	4.6	4.333333333	3.875	4.555555556	4.25
2003	1047	4023	NonFirst	3	5046.3	84.04761905	62.14285714	83.33333333	87.91666667	81.33333333	73.33333333	9	9	5.1	7.1	7	8	High	High	High	Medium	Medium	Medium	3	5	2	2	2	1	1	1	4	3	5	3	3.8	4.2	3.8	4	4	4.6	4.333333333	3.875	4.555555556	4.25
2005	1010	4005	FIRST	2	5010.2	65.52380952	59.42857143	72.66666667	75.33333333	72.26666667	57.33333333	7	7	7	5.6	0	7	High	High	Medium	High	High	High	3	2	1	0	0	0	0	0	1	1	1	0	4	4.4	3.8	3.8	3.6	4.4	4.444444444	3.75	4.111111111	4.125
2005	1010	4005	FIRST	3	5010.3	65.52380952	59.42857143	72.66666667	75.33333333	72.26666667	57.33333333	7	7	7	5.6	0	7	High	High	Medium	High	High	High	3	2	1	0	0	0	0	0	1	1	1	0	4	4.4	3.8	3.8	3.6	4.4	4.444444444	3.75	4.111111111	4.125
2005	1010	4005	FIRST	1	5010.1	65.52380952	59.42857143	72.66666667	75.33333333	72.26666667	57.33333333	7	7	7	5.6	0	7	High	High	Medium	High	High	High	3	2	1	0	0	0	0	0	1	1	1	0	4	4.4	3.8	3.8	3.6	4.4	4.444444444	3.75	4.111111111	4.125
2005	1011	4005	NonFirst	2	5094.2	65.52380952	59.42857143	72.66666667	75.33333333	72.26666667	57.33333333	8.1	4.3	8.2	5.6	7.3	7.4	Medium	Medium	Medium	Medium	Medium	Medium	3	3	0	0	0	0	0	0	2	NA	NA	NA	5	4.4	5	4.2	4.8	5	NA	NA	NA	NA
2005	1011	4005	NonFirst	1	5011.1	65.52380952	59.42857143	72.66666667	75.33333333	72.26666667	57.33333333	8.1	4.3	8.2	5.6	7.3	7.4	Medium	Medium	Medium	Medium	Medium	Medium	3	3	0	0	0	0	0	0	2	NA	NA	NA	5	4.4	5	4.2	4.8	5	NA	NA	NA	NA
2006	1012	4006	FIRST	2	5012.2	50.57142857	54.57142857	76	58.5	46	48.8	1	6	2	1	1	3	High	Medium	High	High	Medium	High	4	5	4	4	4	1	4	3	4	4	4	1	3.2	3	5	3.8	4.2	5	5	3.375	4.666666667	4.375
2006	1012	4006	FIRST	3	5012.3	50.57142857	54.57142857	76	58.5	46	48.8	1	6	2	1	1	3	High	Medium	High	High	Medium	High	4	5	4	4	4	1	4	3	4	4	4	1	3.2	3	5	3.8	4.2	5	5	3.375	4.666666667	4.375
2006	1012	4006	FIRST	1	5012.1	50.57142857	54.57142857	76	58.5	46	48.8	1	6	2	1	1	3	High	Medium	High	High	Medium	High	4	5	4	4	4	1	4	3	4	4	4	1	3.2	3	5	3.8	4.2	5	5	3.375	4.666666667	4.375
2007	1014	4007	FIRST	2	5014.2	72.38095238	61.9047619	87.5	82.08333333	67.66666667	85.33333333	10	8.8	8.8	10	10	9.3	Medium	Medium	Medium	Medium	Medium	High	3	2	3	0	0	0	0	0	1	1	3	0	4	4.2	5	4.8	4	5	4.333333333	4.125	4.444444444	3.875
2007	1014	4007	FIRST	1	5014.1	72.38095238	61.9047619	87.5	82.08333333	67.66666667	85.33333333	10	8.8	8.8	10	10	9.3	Medium	Medium	Medium	Medium	Medium	High	3	2	3	0	0	0	0	0	1	1	3	0	4	4.2	5	4.8	4	5	4.333333333	4.125	4.444444444	3.875
2007	1015	4007	NonFirst	2	5015.2	72.38095238	61.9047619	87.5	82.08333333	67.66666667	85.33333333	10	10	8.7	8.7	7.3	7.4	Medium	Medium	Low	Medium	Medium	Low	3	4	3	1	1	2	1	1	3	3	3	1	3.4	4.4	3.6	3.6	4.2	5	4.666666667	4.375	4.888888889	4.125
2007	1015	4007	NonFirst	1	5015.1	72.38095238	61.9047619	87.5	82.08333333	67.66666667	85.33333333	10	10	8.7	8.7	7.3	7.4	Medium	Medium	Low	Medium	Medium	Low	3	4	3	1	1	2	1	1	3	3	3	1	3.4	4.4	3.6	3.6	4.2	5	4.666666667	4.375	4.888888889	4.125
2007	1015	4007	NonFirst	3	5015.3	72.38095238	61.9047619	87.5	82.08333333	67.66666667	85.33333333	10	10	8.7	8.7	7.3	7.4	Medium	Medium	Low	Medium	Medium	Low	3	4	3	1	1	2	1	1	3	3	3	1	3.4	4.4	3.6	3.6	4.2	5	4.666666667	4.375	4.888888889	4.125
2007	1054	4027	NonFirst	2	5053.2	72.38095238	61.9047619	87.5	82.08333333	67.66666667	85.33333333	8.3	9.1	8.9	8.4	9.1	9.2	Medium	Medium	Medium	Medium	Medium	High	4	4	4	3	4	NA	NA	4	3	1	2	1	4.6	4.2	3.8	3.4	4.4	5	4.555555556	2.75	4.777777778	3.75
2007	1054	4027	NonFirst	3	5053.3	72.38095238	61.9047619	87.5	82.08333333	67.66666667	85.33333333	8.3	9.1	8.9	8.4	9.1	9.2	Medium	Medium	Medium	Medium	Medium	High	4	4	4	3	4	NA	NA	4	3	1	2	1	4.6	4.2	3.8	3.4	4.4	5	4.555555556	2.75	4.777777778	3.75
2007	1054	4027	NonFirst	1	5053.1	72.38095238	61.9047619	87.5	82.08333333	67.66666667	85.33333333	8.3	9.1	8.9	8.4	9.1	9.2	Medium	Medium	Medium	Medium	Medium	High	4	4	4	3	4	NA	NA	4	3	1	2	1	4.6	4.2	3.8	3.4	4.4	5	4.555555556	2.75	4.777777778	3.75
2007	1055	4027	FIRST	2	5054.2	72.38095238	61.9047619	87.5	82.08333333	67.66666667	85.33333333	8	10	8	8	10	10	High	High	High	High	High	High	NA	3	3	NA	NA	NA	NA	NA	NA	NA	2	NA	5	5	4	4.4	3.4	5	4.666666667	2.5	4.555555556	3.375
2007	1055	4027	FIRST	3	5054.3	72.38095238	61.9047619	87.5	82.08333333	67.66666667	85.33333333	8	10	8	8	10	10	High	High	High	High	High	High	NA	3	3	NA	NA	NA	NA	NA	NA	NA	2	NA	5	5	4	4.4	3.4	5	4.666666667	2.5	4.555555556	3.375
2007	1055	4027	FIRST	1	5054.1	72.38095238	61.9047619	87.5	82.08333333	67.66666667	85.33333333	8	10	8	8	10	10	High	High	High	High	High	High	NA	3	3	NA	NA	NA	NA	NA	NA	NA	2	NA	5	5	4	4.4	3.4	5	4.666666667	2.5	4.555555556	3.375
2008	1016	4008	FIRST	2	5088.2	65.30612245	51.63265306	76.42857143	83.21428571	71.42857143	70	5.2	6	6.4	6.8	3	10	Medium	High	Medium	High	High	Medium	4	3	3	4	2	0	2	0	5	5	2	1	3.8	3	3.4	3.2	3	4	4.444444444	3.375	3.555555556	3.75
2008	1016	4008	FIRST	3	5104.3	65.30612245	51.63265306	76.42857143	83.21428571	71.42857143	70	5.2	6	6.4	6.8	3	10	Medium	High	Medium	High	High	Medium	4	3	3	4	2	0	2	0	5	5	2	1	3.8	3	3.4	3.2	3	4	4.444444444	3.375	3.555555556	3.75
2008	1016	4008	FIRST	1	5016.1	65.30612245	51.63265306	76.42857143	83.21428571	71.42857143	70	5.2	6	6.4	6.8	3	10	Medium	High	Medium	High	High	Medium	4	3	3	4	2	0	2	0	5	5	2	1	3.8	3	3.4	3.2	3	4	4.444444444	3.375	3.555555556	3.75
2008	1017	4008	NonFirst	2	5096.2	65.30612245	51.63265306	76.42857143	83.21428571	71.42857143	70	7.2	9.4	9.4	7.5	8	8	Medium	Low	Medium	Medium	Low	Medium	3	4	2	2	2	3	1	4	1	2	1	2	3.6	3.6	4.2	3.6	3.6	4.6	4.777777778	4.125	4.888888889	4.25
2008	1017	4008	NonFirst	3	5113.3	65.30612245	51.63265306	76.42857143	83.21428571	71.42857143	70	7.2	9.4	9.4	7.5	8	8	Medium	Low	Medium	Medium	Low	Medium	3	4	2	2	2	3	1	4	1	2	1	2	3.6	3.6	4.2	3.6	3.6	4.6	4.777777778	4.125	4.888888889	4.25
2008	1017	4008	NonFirst	1	5017.1	65.30612245	51.63265306	76.42857143	83.21428571	71.42857143	70	7.2	9.4	9.4	7.5	8	8	Medium	Low	Medium	Medium	Low	Medium	3	4	2	2	2	3	1	4	1	2	1	2	3.6	3.6	4.2	3.6	3.6	4.6	4.777777778	4.125	4.888888889	4.25
2009	1018	4009	FIRST	2	5018.2	70.6122449	51.02040816	76.42857143	68.21428571	53.14285714	69.71428571	7	5.2	7	4	6	6.5	High	Medium	High	Medium	Medium	Medium	3	5	4	2	2	3	5	2	3	2	4	3	4.2	3.6	3.2	3.6	2.4	3.4	4.111111111	2.375	4.333333333	2.875
2009	1018	4009	FIRST	3	5018.3	70.6122449	51.02040816	76.42857143	68.21428571	53.14285714	69.71428571	7	5.2	7	4	6	6.5	High	Medium	High	Medium	Medium	Medium	3	5	4	2	2	3	5	2	3	2	4	3	4.2	3.6	3.2	3.6	2.4	3.4	4.111111111	2.375	4.333333333	2.875
2009	1018	4009	FIRST	1	5018.1	70.6122449	51.02040816	76.42857143	68.21428571	53.14285714	69.71428571	7	5.2	7	4	6	6.5	High	Medium	High	Medium	Medium	Medium	3	5	4	2	2	3	5	2	3	2	4	3	4.2	3.6	3.2	3.6	2.4	3.4	4.111111111	2.375	4.333333333	2.875
2009	1019	4009	NonFirst	2	5019.2	70.6122449	51.02040816	76.42857143	68.21428571	53.14285714	69.71428571	7	8	5	7	9	4	Low	Medium	Low	Medium	Medium	Low	2	2	1	4	2	1	2	3	3	4	2	2	3.6	3.6	4.2	3.4	3.6	5	4.333333333	4	4.333333333	4.375
2009	1048	4024	FIRST	2	5047.2	70.6122449	51.02040816	76.42857143	68.21428571	53.14285714	69.71428571	7	8	7.4	8.2	6.2	3.2	High	Medium	High	High	High	High	5	5	5	1	3	1	1	2	4	3	4	0	5	5	4.8	4.6	3.8	4	4.888888889	2.875	4.777777778	2.875
2009	1048	4024	FIRST	3	5114.3	70.6122449	51.02040816	76.42857143	68.21428571	53.14285714	69.71428571	7	8	7.4	8.2	6.2	3.2	High	Medium	High	High	High	High	5	5	5	1	3	1	1	2	4	3	4	0	5	5	4.8	4.6	3.8	4	4.888888889	2.875	4.777777778	2.875
2009	1048	4024	FIRST	1	5047.1	70.6122449	51.02040816	76.42857143	68.21428571	53.14285714	69.71428571	7	8	7.4	8.2	6.2	3.2	High	Medium	High	High	High	High	5	5	5	1	3	1	1	2	4	3	4	0	5	5	4.8	4.6	3.8	4	4.888888889	2.875	4.777777778	2.875
2009	1049	4024	NonFirst	2	5048.2	70.6122449	51.02040816	76.42857143	68.21428571	53.14285714	69.71428571	7.5	9.1	8	9	8	9.5	Medium	Medium	Medium	High	High	Medium	3	3	3	1	1	1	NA	1	3	2	2	1	3	3	3.8	3.4	3.2	3.2	4.555555556	2.5	4.777777778	2.625
2009	1049	4024	NonFirst	3	5048.3	70.6122449	51.02040816	76.42857143	68.21428571	53.14285714	69.71428571	7.5	9.1	8	9	8	9.5	Medium	Medium	Medium	High	High	Medium	3	3	3	1	1	1	NA	1	3	2	2	1	3	3	3.8	3.4	3.2	3.2	4.555555556	2.5	4.777777778	2.625
2010	1020	4010	FIRST	2	5020.2	67.73809524	58.0952381	82.91666667	74.58333333	58.66666667	66.66666667	7	8	7	6	9	9	High	High	Medium	High	High	High	2	2	2	1	3	1	2	1	2	2	3	1	3.6	4	4.8	3.8	3.4	4.2	4.555555556	3.125	4.222222222	2.875
2010	1020	4010	FIRST	3	5020.3	67.73809524	58.0952381	82.91666667	74.58333333	58.66666667	66.66666667	7	8	7	6	9	9	High	High	Medium	High	High	High	2	2	2	1	3	1	2	1	2	2	3	1	3.6	4	4.8	3.8	3.4	4.2	4.555555556	3.125	4.222222222	2.875
2010	1020	4010	FIRST	1	5020.1	67.73809524	58.0952381	82.91666667	74.58333333	58.66666667	66.66666667	7	8	7	6	9	9	High	High	Medium	High	High	High	2	2	2	1	3	1	2	1	2	2	3	1	3.6	4	4.8	3.8	3.4	4.2	4.555555556	3.125	4.222222222	2.875
2010	1021	4010	NonFirst	2	5021.2	67.73809524	58.0952381	82.91666667	74.58333333	58.66666667	66.66666667	10	9	9	9	9	10	Medium	Medium	Low	Medium	Medium	Low	4	4	1	1	4	4	1	1	1	4	1	1	4	4	4.4	3.4	3.6	5	4.333333333	3.875	4.444444444	3.875
2010	1021	4010	NonFirst	3	5021.3	67.73809524	58.0952381	82.91666667	74.58333333	58.66666667	66.66666667	10	9	9	9	9	10	Medium	Medium	Low	Medium	Medium	Low	4	4	1	1	4	4	1	1	1	4	1	1	4	4	4.4	3.4	3.6	5	4.333333333	3.875	4.444444444	3.875
2010	1021	4010	NonFirst	1	5021.1	67.73809524	58.0952381	82.91666667	74.58333333	58.66666667	66.66666667	10	9	9	9	9	10	Medium	Medium	Low	Medium	Medium	Low	4	4	1	1	4	4	1	1	1	4	1	1	4	4	4.4	3.4	3.6	5	4.333333333	3.875	4.444444444	3.875
2011	1050	4025	FIRST	2	5049.2	75.91836735	64.89795918	88.57142857	77.85714286	78.85714286	80	8	8.5	6	8.5	8.5	8.5	High	Low	Medium	High	Low	Medium	4	4	4	2	4	3	3	1	4	4	1	3	4	4	3.8	3.4	3.4	4	4.777777778	3.5	4.333333333	3.875
2011	1050	4025	FIRST	3	5049.3	75.91836735	64.89795918	88.57142857	77.85714286	78.85714286	80	8	8.5	6	8.5	8.5	8.5	High	Low	Medium	High	Low	Medium	4	4	4	2	4	3	3	1	4	4	1	3	4	4	3.8	3.4	3.4	4	4.777777778	3.5	4.333333333	3.875
2011	1050	4025	FIRST	1	5049.1	75.91836735	64.89795918	88.57142857	77.85714286	78.85714286	80	8	8.5	6	8.5	8.5	8.5	High	Low	Medium	High	Low	Medium	4	4	4	2	4	3	3	1	4	4	1	3	4	4	3.8	3.4	3.4	4	4.777777778	3.5	4.333333333	3.875
2011	1051	4025	NonFirst	2	5109.2	75.91836735	64.89795918	88.57142857	77.85714286	78.85714286	80	8.2	7.1	7.2	7.1	8.5	7.2	High	High	High	High	High	High	5	3	4	2	2	2	1	1	2	2	1	2	4.2	4.2	4.6	4	3.8	3.8	NA	NA	NA	NA
2011	1051	4025	NonFirst	1	5050.1	75.91836735	64.89795918	88.57142857	77.85714286	78.85714286	80	8.2	7.1	7.2	7.1	8.5	7.2	High	High	High	High	High	High	5	3	4	2	2	2	1	1	2	2	1	2	4.2	4.2	4.6	4	3.8	3.8	NA	NA	NA	NA
2012	1024	4012	FIRST	2	5024.2	84.64285714	62.5	95	89.375	82	73.5	8	9.1	6.1	8	4	5	High	Low	Medium	Medium	Low	Medium	4	4	0	0	NA	3	2	2	3	3	4	0	2.8	3.2	3.2	3.2	3.4	3	4.777777778	3.625	4.333333333	4.125
2012	1024	4012	FIRST	1	5024.1	84.64285714	62.5	95	89.375	82	73.5	8	9.1	6.1	8	4	5	High	Low	Medium	Medium	Low	Medium	4	4	0	0	NA	3	2	2	3	3	4	0	2.8	3.2	3.2	3.2	3.4	3	4.777777778	3.625	4.333333333	4.125
2012	1025	4012	NonFirst	2	5025.2	84.64285714	62.5	95	89.375	82	73.5	10	9.3	7	5.9	5	8.5	High	Low	Medium	High	Low	Medium	1	2	NA	1	NA	1	NA	1	3	2	3	2	3.8	3.6	4	3	3.6	3.4	4.333333333	3.5	4.333333333	3.75
2012	1025	4012	NonFirst	1	5025.1	84.64285714	62.5	95	89.375	82	73.5	10	9.3	7	5.9	5	8.5	High	Low	Medium	High	Low	Medium	1	2	NA	1	NA	1	NA	1	3	2	3	2	3.8	3.6	4	3	3.6	3.4	4.333333333	3.5	4.333333333	3.75
2013	1026	4013	FIRST	2	5026.2	45.14285714	63.42857143	87	71	73.6	56.4	7	5	3.9	3.8	2.9	3.9	Medium	Medium	Low	High	Low	Low	2	2	2	NA	NA	NA	NA	NA	NA	2	3	NA	4	4	4.8	4	5	5	5	4.5	4.444444444	4.375
2013	1026	4013	FIRST	1	5026.1	45.14285714	63.42857143	87	71	73.6	56.4	7	5	3.9	3.8	2.9	3.9	Medium	Medium	Low	High	Low	Low	2	2	2	NA	NA	NA	NA	NA	NA	2	3	NA	4	4	4.8	4	5	5	5	4.5	4.444444444	4.375
2013	1027	4013	NonFirst	2	5089.2	45.14285714	63.42857143	87	71	73.6	56.4	2	2	2	2	2	5	Medium	Low	Medium	Medium	Low	Medium	3	3	4	NA	NA	NA	NA	2	4	2	NA	0	3.8	3.4	3.6	3.8	3.2	3.8	4.888888889	4.5	4	4.625
2013	1027	4013	NonFirst	1	5027.1	45.14285714	63.42857143	87	71	73.6	56.4	2	2	2	2	2	5	Medium	Low	Medium	Medium	Low	Medium	3	3	4	NA	NA	NA	NA	2	4	2	NA	0	3.8	3.4	3.6	3.8	3.2	3.8	4.888888889	4.5	4	4.625
2014	1028	4014	NonFirst	2	5028.2	68.25396825	57.46031746	88.88888889	73.88888889	73.77777778	63.11111111	8	7	8	10	5	5	High	High	High	High	Medium	High	4	4	4	1	1	1	3	2	3	1	3	3	4.2	4.2	4.4	5	4.4	4.6	4.888888889	3.625	4.222222222	4.375
2014	1028	4014	NonFirst	1	5028.1	68.25396825	57.46031746	88.88888889	73.88888889	73.77777778	63.11111111	8	7	8	10	5	5	High	High	High	High	Medium	High	4	4	4	1	1	1	3	2	3	1	3	3	4.2	4.2	4.4	5	4.4	4.6	4.888888889	3.625	4.222222222	4.375
2014	1029	4014	FIRST	2	5029.2	68.25396825	57.46031746	88.88888889	73.88888889	73.77777778	63.11111111	8	8	6.5	7.5	4	6.3	High	Medium	Medium	High	Medium	High	5	4	0	1	0	1	2	1	3	2	4	2	3.8	3.4	3.6	3.8	3.4	3.6	4.666666667	3	4.555555556	3.375
2014	1029	4014	FIRST	3	5029.3	68.25396825	57.46031746	88.88888889	73.88888889	73.77777778	63.11111111	8	8	6.5	7.5	4	6.3	High	Medium	Medium	High	Medium	High	5	4	0	1	0	1	2	1	3	2	4	2	3.8	3.4	3.6	3.8	3.4	3.6	4.666666667	3	4.555555556	3.375
2014	1029	4014	FIRST	1	5029.1	68.25396825	57.46031746	88.88888889	73.88888889	73.77777778	63.11111111	8	8	6.5	7.5	4	6.3	High	Medium	Medium	High	Medium	High	5	4	0	1	0	1	2	1	3	2	4	2	3.8	3.4	3.6	3.8	3.4	3.6	4.666666667	3	4.555555556	3.375
2015	1030	4015	NonFirst	2	5030.2	56.78571429	38.21428571	83.75	62.5	51	49.5	6	6.8	8.5	6.3	5.4	5.1	Medium	Low	Low	Medium	Low	Medium	5	5	5	3	1	1	2	0	3	3	3	0	3.4	2.6	3.6	3.6	3.4	4.6	4.333333333	3.875	4.555555556	4.25
2015	1030	4015	NonFirst	3	5030.3	56.78571429	38.21428571	83.75	62.5	51	49.5	6	6.8	8.5	6.3	5.4	5.1	Medium	Low	Low	Medium	Low	Medium	5	5	5	3	1	1	2	0	3	3	3	0	3.4	2.6	3.6	3.6	3.4	4.6	4.333333333	3.875	4.555555556	4.25
2015	1030	4015	NonFirst	1	5030.1	56.78571429	38.21428571	83.75	62.5	51	49.5	6	6.8	8.5	6.3	5.4	5.1	Medium	Low	Low	Medium	Low	Medium	5	5	5	3	1	1	2	0	3	3	3	0	3.4	2.6	3.6	3.6	3.4	4.6	4.333333333	3.875	4.555555556	4.25
2015	1031	4015	FIRST	2	5031.2	56.78571429	38.21428571	83.75	62.5	51	49.5	6	10	7	4	6	6	High	High	Medium	High	High	Medium	3	4	3	2	3	2	2	2	4	4	4	1	4.2	4.8	4	3.8	4	4.4	4.555555556	2.875	4.666666667	3.875
2015	1031	4015	FIRST	1	5031.1	56.78571429	38.21428571	83.75	62.5	51	49.5	6	10	7	4	6	6	High	High	Medium	High	High	Medium	3	4	3	2	3	2	2	2	4	4	4	1	4.2	4.8	4	3.8	4	4.4	4.555555556	2.875	4.666666667	3.875
2016	1032	4016	NonFirst	2	5095.2	84.94505495	66.04395604	83.46153846	82.88461538	79.69230769	77.23076923	8	8	8	8	7	10	Medium	Low	Medium	Medium	Low	Medium	4	4	5	0	0	0	0	2	3	3	0	3	5	5	5	5	4	4.2	4.444444444	3.625	4.444444444	4.5
2016	1032	4016	NonFirst	3	5110.3	84.94505495	66.04395604	83.46153846	82.88461538	79.69230769	77.23076923	8	8	8	8	7	10	Medium	Low	Medium	Medium	Low	Medium	4	4	5	0	0	0	0	2	3	3	0	3	5	5	5	5	4	4.2	4.444444444	3.625	4.444444444	4.5
2016	1032	4016	NonFirst	1	5032.1	84.94505495	66.04395604	83.46153846	82.88461538	79.69230769	77.23076923	8	8	8	8	7	10	Medium	Low	Medium	Medium	Low	Medium	4	4	5	0	0	0	0	2	3	3	0	3	5	5	5	5	4	4.2	4.444444444	3.625	4.444444444	4.5
2016	1033	4016	FIRST	2	5033.2	84.94505495	66.04395604	83.46153846	82.88461538	79.69230769	77.23076923	7	9	9	7	4	5	High	High	Medium	High	High	Medium	4	3	4	2	2	2	4	NA	5	4	4	3	4.8	4.8	4.8	5	4.6	4.6	5	2.875	4.555555556	3.5
2016	1033	4016	FIRST	3	5033.3	84.94505495	66.04395604	83.46153846	82.88461538	79.69230769	77.23076923	7	9	9	7	4	5	High	High	Medium	High	High	Medium	4	3	4	2	2	2	4	NA	5	4	4	3	4.8	4.8	4.8	5	4.6	4.6	5	2.875	4.555555556	3.5
2016	1033	4016	FIRST	1	5033.1	84.94505495	66.04395604	83.46153846	82.88461538	79.69230769	77.23076923	7	9	9	7	4	5	High	High	Medium	High	High	Medium	4	3	4	2	2	2	4	NA	5	4	4	3	4.8	4.8	4.8	5	4.6	4.6	5	2.875	4.555555556	3.5
2018	1037	4018	NonFirst	2	5036.2	67.96992481	58.4962406	79.47368421	73.94736842	73.26315789	64.21052632	3.9	3.7	3.2	2	2.1	0	Medium	Medium	Low	Medium	Medium	Low	4	4	4	4	4	4	5	4	5	5	5	2	3.6	3.4	3.4	3.6	3.6	4	NA	NA	NA	NA
2018	1037	4018	NonFirst	1	5036.1	67.96992481	58.4962406	79.47368421	73.94736842	73.26315789	64.21052632	3.9	3.7	3.2	2	2.1	0	Medium	Medium	Low	Medium	Medium	Low	4	4	4	4	4	4	5	4	5	5	5	2	3.6	3.4	3.4	3.6	3.6	4	NA	NA	NA	NA
2018	1084	4018	FIRST	2	5082.2	67.96992481	58.4962406	79.47368421	73.94736842	73.26315789	64.21052632	1	7	7	2	0	7	High	Low	High	High	Low	High	3	5	3	4	3	1	1	1	3	1	4	1	4	3.4	3.2	3.6	3.8	4.2	4.333333333	2.625	4	3.5
2019	1038	4019	FIRST	2	5037.2	69.79591837	47.34693878	84.28571429	72.14285714	69.14285714	57.71428571	7	8	7	5	4	7	High	High	Medium	High	High	Medium	3	4	NA	1	NA	1	2	4	5	4	5	3	5	5	5	5	5	5	4.777777778	3.5	4.777777778	3.875
2019	1038	4019	FIRST	3	5037.3	69.79591837	47.34693878	84.28571429	72.14285714	69.14285714	57.71428571	7	8	7	5	4	7	High	High	Medium	High	High	Medium	3	4	NA	1	NA	1	2	4	5	4	5	3	5	5	5	5	5	5	4.777777778	3.5	4.777777778	3.875
2019	1038	4019	FIRST	1	5037.1	69.79591837	47.34693878	84.28571429	72.14285714	69.14285714	57.71428571	7	8	7	5	4	7	High	High	Medium	High	High	Medium	3	4	NA	1	NA	1	2	4	5	4	5	3	5	5	5	5	5	5	4.777777778	3.5	4.777777778	3.875
2019	1039	4019	NonFirst	2	5038.2	69.79591837	47.34693878	84.28571429	72.14285714	69.14285714	57.71428571	7.9	6	6.5	2.5	4.8	2.8	Medium	High	High	Medium	High	High	2	4	NA	1	NA	2	4	5	4	4	5	1	3	3.8	3.6	4	4	4	4.111111111	2.875	3.777777778	3.125
2019	1039	4019	NonFirst	3	5038.3	69.79591837	47.34693878	84.28571429	72.14285714	69.14285714	57.71428571	7.9	6	6.5	2.5	4.8	2.8	Medium	High	High	Medium	High	High	2	4	NA	1	NA	2	4	5	4	4	5	1	3	3.8	3.6	4	4	4	4.111111111	2.875	3.777777778	3.125
2019	1039	4019	NonFirst	1	5038.1	69.79591837	47.34693878	84.28571429	72.14285714	69.14285714	57.71428571	7.9	6	6.5	2.5	4.8	2.8	Medium	High	High	Medium	High	High	2	4	NA	1	NA	2	4	5	4	4	5	1	3	3.8	3.6	4	4	4	4.111111111	2.875	3.777777778	3.125
2020	1040	4020	FIRST	2	5039.2	81.14285714	53.71428571	70	90	72	70.4	7	10	8	7	2	6	High	Medium	High	High	Medium	High	4	4	NA	1	NA	1	1	1	5	3	3	3	5	5	5	5	5	5	4.444444444	3.5	4.444444444	3.625
2020	1040	4020	FIRST	3	5039.3	81.14285714	53.71428571	70	90	72	70.4	7	10	8	7	2	6	High	Medium	High	High	Medium	High	4	4	NA	1	NA	1	1	1	5	3	3	3	5	5	5	5	5	5	4.444444444	3.5	4.444444444	3.625
2020	1040	4020	FIRST	1	5039.1	81.14285714	53.71428571	70	90	72	70.4	7	10	8	7	2	6	High	Medium	High	High	Medium	High	4	4	NA	1	NA	1	1	1	5	3	3	3	5	5	5	5	5	5	4.444444444	3.5	4.444444444	3.625
2020	1041	4020	NonFirst	2	5040.2	81.14285714	53.71428571	70	90	72	70.4	5.5	5.7	5.8	5.6	4.7	3.8	High	Medium	High	High	High	High	1	1	1	0	0	0	3	0	3	2	1	2	4	4.2	2.6	3.6	3	3.6	4.666666667	4.5	4.333333333	4.5
2020	1041	4020	NonFirst	3	5040.3	81.14285714	53.71428571	70	90	72	70.4	5.5	5.7	5.8	5.6	4.7	3.8	High	Medium	High	High	High	High	1	1	1	0	0	0	3	0	3	2	1	2	4	4.2	2.6	3.6	3	3.6	4.666666667	4.5	4.333333333	4.5
2020	1041	4020	NonFirst	1	5040.1	81.14285714	53.71428571	70	90	72	70.4	5.5	5.7	5.8	5.6	4.7	3.8	High	Medium	High	High	High	High	1	1	1	0	0	0	3	0	3	2	1	2	4	4.2	2.6	3.6	3	3.6	4.666666667	4.5	4.333333333	4.5
2021	1042	4021	FIRST	2	5092.2	74.28571429	50.47619048	90	74.58333333	69.33333333	75.66666667	9	8	10	7	9	8	Medium	Medium	Medium	Medium	Medium	Medium	4	1	1	1	1	1	2	4	3	3	4	1	3.8	5	5	3.8	4.6	4.8	4.777777778	3.625	4.666666667	3.625
2021	1042	4021	FIRST	3	5101.3	74.28571429	50.47619048	90	74.58333333	69.33333333	75.66666667	9	8	10	7	9	8	Medium	Medium	Medium	Medium	Medium	Medium	4	1	1	1	1	1	2	4	3	3	4	1	3.8	5	5	3.8	4.6	4.8	4.777777778	3.625	4.666666667	3.625
2021	1042	4021	FIRST	1	5041.1	74.28571429	50.47619048	90	74.58333333	69.33333333	75.66666667	9	8	10	7	9	8	Medium	Medium	Medium	Medium	Medium	Medium	4	1	1	1	1	1	2	4	3	3	4	1	3.8	5	5	3.8	4.6	4.8	4.777777778	3.625	4.666666667	3.625
2021	1043	4021	NonFirst	2	5042.2	74.28571429	50.47619048	90	74.58333333	69.33333333	75.66666667	10	8.2	9.2	6.9	5.1	7.2	High	High	High	High	High	High	2	2	2	0	4	3	4	2	2	1	5	0	5	4.8	5	4.4	3.8	4.8	5	5	5	4.75
2021	1043	4021	NonFirst	3	5042.3	74.28571429	50.47619048	90	74.58333333	69.33333333	75.66666667	10	8.2	9.2	6.9	5.1	7.2	High	High	High	High	High	High	2	2	2	0	4	3	4	2	2	1	5	0	5	4.8	5	4.4	3.8	4.8	5	5	5	4.75
2021	1043	4021	NonFirst	1	5042.1	74.28571429	50.47619048	90	74.58333333	69.33333333	75.66666667	10	8.2	9.2	6.9	5.1	7.2	High	High	High	High	High	High	2	2	2	0	4	3	4	2	2	1	5	0	5	4.8	5	4.4	3.8	4.8	5	5	5	4.75
2022	1044	4022	NonFirst	2	5091.2	77.14285714	49.84126984	96.66666667	68.88888889	80.44444444	60.44444444	9	7	9	6	6	6	Medium	Medium	Medium	Medium	Medium	Medium	4	3	3	1	1	0	4	4	4	4	4	4	3.6	3.6	4.2	3.8	3.6	4.6	4.888888889	3.875	4.333333333	4.125
2022	1044	4022	NonFirst	3	5043.3	77.14285714	49.84126984	96.66666667	68.88888889	80.44444444	60.44444444	9	7	9	6	6	6	Medium	Medium	Medium	Medium	Medium	Medium	4	3	3	1	1	0	4	4	4	4	4	4	3.6	3.6	4.2	3.8	3.6	4.6	4.888888889	3.875	4.333333333	4.125
2022	1044	4022	NonFirst	1	5043.1	77.14285714	49.84126984	96.66666667	68.88888889	80.44444444	60.44444444	9	7	9	6	6	6	Medium	Medium	Medium	Medium	Medium	Medium	4	3	3	1	1	0	4	4	4	4	4	4	3.6	3.6	4.2	3.8	3.6	4.6	4.888888889	3.875	4.333333333	4.125
2022	1045	4022	FIRST	2	5097.2	77.14285714	49.84126984	96.66666667	68.88888889	80.44444444	60.44444444	10	9	8	4	2	4	High	Medium	High	High	Medium	High	5	5	NA	1	1	1	4	1	1	2	4	3	5	5	5	5	4.8	4.8	4.777777778	3.75	4.555555556	4.125
2022	1045	4022	FIRST	3	5097.3	77.14285714	49.84126984	96.66666667	68.88888889	80.44444444	60.44444444	10	9	8	4	2	4	High	Medium	High	High	Medium	High	5	5	NA	1	1	1	4	1	1	2	4	3	5	5	5	5	4.8	4.8	4.777777778	3.75	4.555555556	4.125
2022	1045	4022	FIRST	1	5044.1	77.14285714	49.84126984	96.66666667	68.88888889	80.44444444	60.44444444	10	9	8	4	2	4	High	Medium	High	High	Medium	High	5	5	NA	1	1	1	4	1	1	2	4	3	5	5	5	5	4.8	4.8	4.777777778	3.75	4.555555556	4.125
2026	1053	4026	FIRST	2	5052.2	58.85714286	49.14285714	80	59	63.2	51.2	5	3	5	6	2	7	High	Medium	Medium	High	Low	Medium	5	5	4	2	1	3	3	4	1	1	3	1	4	4.4	4	3.6	4	5	5	3.625	4.444444444	3.25
2026	1053	4026	FIRST	3	5103.3	58.85714286	49.14285714	80	59	63.2	51.2	5	3	5	6	2	7	High	Medium	Medium	High	Low	Medium	5	5	4	2	1	3	3	4	1	1	3	1	4	4.4	4	3.6	4	5	5	3.625	4.444444444	3.25
2026	1053	4026	FIRST	1	5052.1	58.85714286	49.14285714	80	59	63.2	51.2	5	3	5	6	2	7	High	Medium	Medium	High	Low	Medium	5	5	4	2	1	3	3	4	1	1	3	1	4	4.4	4	3.6	4	5	5	3.625	4.444444444	3.25
2026	1052	4026	NonFirst	2	5051.2	58.85714286	49.14285714	80	59	63.2	51.2	10	9.1	10	10	10	9.1	Medium	Medium	High	Medium	Medium	High	3	3	2	4	2	4	4	3	4	3	4	1	5	4	4.4	5	4.2	5	4.666666667	4.25	4.555555556	4.375
2026	1052	4026	NonFirst	3	5051.3	58.85714286	49.14285714	80	59	63.2	51.2	10	9.1	10	10	10	9.1	Medium	Medium	High	Medium	Medium	High	3	3	2	4	2	4	4	3	4	3	4	1	5	4	4.4	5	4.2	5	4.666666667	4.25	4.555555556	4.375
2028	1056	4028	NonFirst	2	5055.2	76.19047619	46.66666667	85	80	88	60	6.5	8	8	7	7	9	Low	Low	Medium	Low	Low	Medium	3	5	3	1	1	1	1	1	3	3	2	1	3.2	3.8	3.2	4.2	3.6	4.2	4.333333333	3.375	4.333333333	3.375
2028	1056	4028	NonFirst	3	5055.3	76.19047619	46.66666667	85	80	88	60	6.5	8	8	7	7	9	Low	Low	Medium	Low	Low	Medium	3	5	3	1	1	1	1	1	3	3	2	1	3.2	3.8	3.2	4.2	3.6	4.2	4.333333333	3.375	4.333333333	3.375
2028	1056	4028	NonFirst	1	5055.1	76.19047619	46.66666667	85	80	88	60	6.5	8	8	7	7	9	Low	Low	Medium	Low	Low	Medium	3	5	3	1	1	1	1	1	3	3	2	1	3.2	3.8	3.2	4.2	3.6	4.2	4.333333333	3.375	4.333333333	3.375
2028	1057	4028	FIRST	2	5056.2	76.19047619	46.66666667	85	80	88	60	5	7	10	7	3	8	Medium	Medium	Medium	Medium	Medium	Medium	1	4	NA	2	4	4	3	3	4	4	5	2	4	4	4	3.8	3.2	4	4.222222222	3.625	4.333333333	4
2028	1057	4028	FIRST	3	5056.3	76.19047619	46.66666667	85	80	88	60	5	7	10	7	3	8	Medium	Medium	Medium	Medium	Medium	Medium	1	4	NA	2	4	4	3	3	4	4	5	2	4	4	4	3.8	3.2	4	4.222222222	3.625	4.333333333	4
2028	1057	4028	FIRST	1	5056.1	76.19047619	46.66666667	85	80	88	60	5	7	10	7	3	8	Medium	Medium	Medium	Medium	Medium	Medium	1	4	NA	2	4	4	3	3	4	4	5	2	4	4	4	3.8	3.2	4	4.222222222	3.625	4.333333333	4
2029	1058	4029	FIRST	2	5057.2	56.42857143	38.57142857	67.5	63.75	69	52	2	2	0	1	1	2.5	High		Medium	High		Medium	5	5	NA	2	NA	1	1	4	2	5	0	0	4	4.8	3.2	3.6	3.8	4	4.333333333	3.125	4.222222222	3.625
2029	1058	4029	FIRST	1	5057.1	56.42857143	38.57142857	67.5	63.75	69	52	2	2	0	1	1	2.5	High		Medium	High		Medium	5	5	NA	2	NA	1	1	4	2	5	0	0	4	4.8	3.2	3.6	3.8	4	4.333333333	3.125	4.222222222	3.625
2029	1077	4029	NonFirst	2	5100.2	56.42857143	38.57142857	67.5	63.75	69	52	3	8	6.5	3	4.1	7.5	Medium	Medium	Low	Medium	Medium	Low	3	4	4	3	2	NA	NA	NA	3	1	3	1	3.8	3.2	3.6	3.4	3.2	3.6	3.666666667	2.875	3.666666667	3.625
2029	1077	4029	NonFirst	3	5107.3	56.42857143	38.57142857	67.5	63.75	69	52	3	8	6.5	3	4.1	7.5	Medium	Medium	Low	Medium	Medium	Low	3	4	4	3	2	NA	NA	NA	3	1	3	1	3.8	3.2	3.6	3.4	3.2	3.6	3.666666667	2.875	3.666666667	3.625
2029	1077	4029	NonFirst	1	5075.1	56.42857143	38.57142857	67.5	63.75	69	52	3	8	6.5	3	4.1	7.5	Medium	Medium	Low	Medium	Medium	Low	3	4	4	3	2	NA	NA	NA	3	1	3	1	3.8	3.2	3.6	3.4	3.2	3.6	3.666666667	2.875	3.666666667	3.625
2030	1060	4043	FIRST	2	5058.2	77.14285714	80.76190476	82.66666667	92	87.46666667	78.13333333	10	10	6.5	10	1	5	High	Medium	Medium	High	Medium	Medium	3	2	3	1	0	3	0	0	2	3	5	5	4.2	5	4.4	4.6	4	4.4	4.777777778	3.25	4.888888889	3.125
2030	1060	4043	FIRST	3	5058.3	77.14285714	80.76190476	82.66666667	92	87.46666667	78.13333333	10	10	6.5	10	1	5	High	Medium	Medium	High	Medium	Medium	3	2	3	1	0	3	0	0	2	3	5	5	4.2	5	4.4	4.6	4	4.4	4.777777778	3.25	4.888888889	3.125
2030	1060	4043	FIRST	1	5058.1	77.14285714	80.76190476	82.66666667	92	87.46666667	78.13333333	10	10	6.5	10	1	5	High	Medium	Medium	High	Medium	Medium	3	2	3	1	0	3	0	0	2	3	5	5	4.2	5	4.4	4.6	4	4.4	4.777777778	3.25	4.888888889	3.125
2030	1061	4030	FIRST	2	5090.2	77.14285714	80.76190476	82.66666667	92	87.46666667	78.13333333	1	10	4.9	1.5	2.6	3	Medium	Low	Medium	High	Low	Medium	1	1	4	3	NA	1	5	1	4	5	4	5	3	3.6	2.6	3.2	2	2.2	4.555555556	2.625	4.111111111	2.125
2030	1061	4030	FIRST	3	5059.3	77.14285714	80.76190476	82.66666667	92	87.46666667	78.13333333	1	10	4.9	1.5	2.6	3	Medium	Low	Medium	High	Low	Medium	1	1	4	3	NA	1	5	1	4	5	4	5	3	3.6	2.6	3.2	2	2.2	4.555555556	2.625	4.111111111	2.125
2030	1061	4030	FIRST	1	5059.1	77.14285714	80.76190476	82.66666667	92	87.46666667	78.13333333	1	10	4.9	1.5	2.6	3	Medium	Low	Medium	High	Low	Medium	1	1	4	3	NA	1	5	1	4	5	4	5	3	3.6	2.6	3.2	2	2.2	4.555555556	2.625	4.111111111	2.125
2030	1062	4030	NonFirst	2	5060.2	77.14285714	80.76190476	82.66666667	92	87.46666667	78.13333333	10	7	8	9	4	5	High	Medium	High	High	Medium	High	5	5	0	0	NA	0	3	0	1	2	2	0	4.4	4.2	4	4.4	3.8	4.8	5	3.625	5	4.375
2030	1062	4030	NonFirst	3	5060.3	77.14285714	80.76190476	82.66666667	92	87.46666667	78.13333333	10	7	8	9	4	5	High	Medium	High	High	Medium	High	5	5	0	0	NA	0	3	0	1	2	2	0	4.4	4.2	4	4.4	3.8	4.8	5	3.625	5	4.375
2030	1062	4030	NonFirst	1	5060.1	77.14285714	80.76190476	82.66666667	92	87.46666667	78.13333333	10	7	8	9	4	5	High	Medium	High	High	Medium	High	5	5	0	0	NA	0	3	0	1	2	2	0	4.4	4.2	4	4.4	3.8	4.8	5	3.625	5	4.375
2030	1078	4043	NonFirst	2	5076.2	77.14285714	80.76190476	82.66666667	92	87.46666667	78.13333333	3	8	7	6	2	7.9	High	Medium	High	High	Medium	High	5	4	NA	4	NA	1	NA	2	4	3	3	2	4.4	4.2	3.2	4.4	3.6	4.2	5	2.5	4.666666667	3
2030	1078	4043	NonFirst	3	5076.3	77.14285714	80.76190476	82.66666667	92	87.46666667	78.13333333	3	8	7	6	2	7.9	High	Medium	High	High	Medium	High	5	4	NA	4	NA	1	NA	2	4	3	3	2	4.4	4.2	3.2	4.4	3.6	4.2	5	2.5	4.666666667	3
2030	1078	4043	NonFirst	1	5076.1	77.14285714	80.76190476	82.66666667	92	87.46666667	78.13333333	3	8	7	6	2	7.9	High	Medium	High	High	Medium	High	5	4	NA	4	NA	1	NA	2	4	3	3	2	4.4	4.2	3.2	4.4	3.6	4.2	5	2.5	4.666666667	3
2031	1063	4031	NonFirst	2	5061.2	64.08163265	59.18367347	70	78.57142857	67.42857143	70.85714286	7	7	7	5	7	8	Medium	Low	High	Medium	Low	High	3	4	NA	1	2	1	3	NA	4	1	4	4	3.8	4.4	4.8	4.4	4	4.8	4.555555556	3.125	4.222222222	4.125
2031	1063	4031	NonFirst	3	5102.3	64.08163265	59.18367347	70	78.57142857	67.42857143	70.85714286	7	7	7	5	7	8	Medium	Low	High	Medium	Low	High	3	4	NA	1	2	1	3	NA	4	1	4	4	3.8	4.4	4.8	4.4	4	4.8	4.555555556	3.125	4.222222222	4.125
2031	1063	4031	NonFirst	1	5061.1	64.08163265	59.18367347	70	78.57142857	67.42857143	70.85714286	7	7	7	5	7	8	Medium	Low	High	Medium	Low	High	3	4	NA	1	2	1	3	NA	4	1	4	4	3.8	4.4	4.8	4.4	4	4.8	4.555555556	3.125	4.222222222	4.125
2031	1064	4031	FIRST	2	5062.2	73.87755102	55.51020408	88.57142857	68.57142857	68	62.28571429	3	7	5.1	2	2.9	2.9	High	Medium	Medium	High	Medium	High	1	2	4	NA	NA	NA	4	3	3	3	1	1	4.2	3.8	4	4.4	3.6	3.6	4.666666667	4.125	4.444444444	4.125
2031	1064	4031	FIRST	3	5062.3	73.87755102	55.51020408	88.57142857	68.57142857	68	62.28571429	3	7	5.1	2	2.9	2.9	High	Medium	Medium	High	Medium	High	1	2	4	NA	NA	NA	4	3	3	3	1	1	4.2	3.8	4	4.4	3.6	3.6	4.666666667	4.125	4.444444444	4.125
2031	1064	4031	FIRST	1	5062.1	73.87755102	55.51020408	88.57142857	68.57142857	68	62.28571429	3	7	5.1	2	2.9	2.9	High	Medium	Medium	High	Medium	High	1	2	4	NA	NA	NA	4	3	3	3	1	1	4.2	3.8	4	4.4	3.6	3.6	4.666666667	4.125	4.444444444	4.125
2032	1065	4032	FIRST	1	5063.1	75.23809524	38.0952381	86.66666667	76.66666667	72	60	10	8	10	8	6	5	Medium	High	Medium	High	High	Medium	5	3	5	1	1	1	4	1	1	1	3	4	4.2	3.8	3.4	4.4	3.4	2.8	NA	NA	NA	NA
2032	1065	4032	FIRST	2	5063.2	75.23809524	38.0952381	86.66666667	76.66666667	72	60	10	8	10	8	6	5	Medium	High	Medium	High	High	Medium	5	3	5	1	1	1	4	1	1	1	3	4	4.2	3.8	3.4	4.4	3.4	2.8	NA	NA	NA	NA
2034	1067	4034	FIRST	3	5065.3	66.07142857	48.92857143	90	73.125	53.5	54	6.5	7.7	3.9	4.4	7.7	3	Medium	Medium	Low	Medium	Medium	Medium	5	4	1	0	0	2	4	0	5	5	1	0	3.6	3.6	3.2	4	3.4	4	4.222222222	2.875	3.888888889	3.375
2034	1067	4034	FIRST	1	5065.1	66.07142857	48.92857143	90	73.125	53.5	54	6.5	7.7	3.9	4.4	7.7	3	Medium	Medium	Low	Medium	Medium	Medium	5	4	1	0	0	2	4	0	5	5	1	0	3.6	3.6	3.2	4	3.4	4	4.222222222	2.875	3.888888889	3.375
2034	1080	4034	NonFirst	2	5078.2	66.07142857	48.92857143	90	73.125	53.5	54	8.1	8.2	7.2	6.1	5.1	6.8	Medium	Low	Low	Medium	Low	Low	1	3	2	1	1	1	1	1	2	2	2	2	3.4	3	3	3.6	3.2	3.6	5	3.875	4.333333333	4.125
2034	1080	4034	NonFirst	3	5078.3	66.07142857	48.92857143	90	73.125	53.5	54	8.1	8.2	7.2	6.1	5.1	6.8	Medium	Low	Low	Medium	Low	Low	1	3	2	1	1	1	1	1	2	2	2	2	3.4	3	3	3.6	3.2	3.6	5	3.875	4.333333333	4.125
2034	1080	4034	NonFirst	1	5078.1	66.07142857	48.92857143	90	73.125	53.5	54	8.1	8.2	7.2	6.1	5.1	6.8	Medium	Low	Low	Medium	Low	Low	1	3	2	1	1	1	1	1	2	2	2	2	3.4	3	3	3.6	3.2	3.6	5	3.875	4.333333333	4.125
2035	1068	4035	FIRST	2	5066.2	49.82142857	49.10714286	78.75	69.0625	57.5	60.5	1	1	1	1	1.3	3	Medium	Medium	Medium	High	Medium	Medium	5	4	4	1	1	1	1	1	2	1	1	1	2.6	2.4	3.6	2.6	2.6	3.2	4.333333333	2.875	4.222222222	3.875
2035	1068	4035	FIRST	3	5066.3	49.82142857	49.10714286	78.75	69.0625	57.5	60.5	1	1	1	1	1.3	3	Medium	Medium	Medium	High	Medium	Medium	5	4	4	1	1	1	1	1	2	1	1	1	2.6	2.4	3.6	2.6	2.6	3.2	4.333333333	2.875	4.222222222	3.875
2035	1068	4035	FIRST	1	5066.1	49.82142857	49.10714286	78.75	69.0625	57.5	60.5	1	1	1	1	1.3	3	Medium	Medium	Medium	High	Medium	Medium	5	4	4	1	1	1	1	1	2	1	1	1	2.6	2.4	3.6	2.6	2.6	3.2	4.333333333	2.875	4.222222222	3.875
2035	1086	4035	NonFirst	2	5084.2	49.82142857	49.10714286	78.75	69.0625	57.5	60.5	5	7	4	5	5	4	Medium	Low	Medium	Low	Medium	Low	4	4	4	3	4	3	2	2	3	4	4	2	3.2	3.4	3.8	3.6	4	4	4.333333333	3.375	3.333333333	3.625
2035	1086	4035	NonFirst	3	5084.3	49.82142857	49.10714286	78.75	69.0625	57.5	60.5	5	7	4	5	5	4	Medium	Low	Medium	Low	Medium	Low	4	4	4	3	4	3	2	2	3	4	4	2	3.2	3.4	3.8	3.6	4	4	4.333333333	3.375	3.333333333	3.625
2037	1071	4037	FIRST	2	5087.2	63.21428571	49.64285714	67.5	57.5	64.5	49	2	3.1	3.2	3.2	0	1.8	High	High	Medium	Medium	High	Medium	5	5	5	3	4	2	4	3	3	3	5	3	4	4	4.2	4	4	4.2	4.777777778	3.25	4.555555556	3.25
2037	1071	4037	FIRST	3	5069.3	63.21428571	49.64285714	67.5	57.5	64.5	49	2	3.1	3.2	3.2	0	1.8	High	High	Medium	Medium	High	Medium	5	5	5	3	4	2	4	3	3	3	5	3	4	4	4.2	4	4	4.2	4.777777778	3.25	4.555555556	3.25
2037	1071	4037	FIRST	1	5069.1	63.21428571	49.64285714	67.5	57.5	64.5	49	2	3.1	3.2	3.2	0	1.8	High	High	Medium	Medium	High	Medium	5	5	5	3	4	2	4	3	3	3	5	3	4	4	4.2	4	4	4.2	4.777777778	3.25	4.555555556	3.25
2037	1075	4037	NonFirst	2	5073.2	63.21428571	49.64285714	67.5	57.5	64.5	49	5	5	5	5	5	6	Medium	Medium	Medium	Low	Low	Medium	3	1	NA	0	NA	0	0	0	2	0	0	1	3.8	3.4	3.2	3.8	3	3.6	4.111111111	3.625	3.888888889	3
2037	1075	4037	NonFirst	3	5073.3	63.21428571	49.64285714	67.5	57.5	64.5	49	5	5	5	5	5	6	Medium	Medium	Medium	Low	Low	Medium	3	1	NA	0	NA	0	0	0	2	0	0	1	3.8	3.4	3.2	3.8	3	3.6	4.111111111	3.625	3.888888889	3
2037	1075	4037	NonFirst	1	5073.1	63.21428571	49.64285714	67.5	57.5	64.5	49	5	5	5	5	5	6	Medium	Medium	Medium	Low	Low	Medium	3	1	NA	0	NA	0	0	0	2	0	0	1	3.8	3.4	3.2	3.8	3	3.6	4.111111111	3.625	3.888888889	3
2038	1072	4038	FIRST	2	5070.2	56.32653061	37.14285714	78.57142857	57.85714286	62.28571429	53.71428571	1	5	3	1	0	9	High	Medium	Medium	Medium	Medium	Medium	5	5	3	5	1	2	NA	NA	1	1	4	3	4	4.6	3.2	3.6	4	5	4.222222222	2.75	3.777777778	3.875
2038	1072	4038	FIRST	3	5070.3	56.32653061	37.14285714	78.57142857	57.85714286	62.28571429	53.71428571	1	5	3	1	0	9	High	Medium	Medium	Medium	Medium	Medium	5	5	3	5	1	2	NA	NA	1	1	4	3	4	4.6	3.2	3.6	4	5	4.222222222	2.75	3.777777778	3.875
2038	1072	4038	FIRST	1	5070.1	56.32653061	37.14285714	78.57142857	57.85714286	62.28571429	53.71428571	1	5	3	1	0	9	High	Medium	Medium	Medium	Medium	Medium	5	5	3	5	1	2	NA	NA	1	1	4	3	4	4.6	3.2	3.6	4	5	4.222222222	2.75	3.777777778	3.875
2038	1085	4038	NonFirst	2	5083.2	56.32653061	37.14285714	78.57142857	57.85714286	62.28571429	53.71428571	6.1	7.3	3.9	5.4	7.3	5.6	High	Medium	High	High	Medium	High	4	3	2	2	2	3	3	3	3	3	2	0	4	4	4	4	3.4	4	5	4.25	4.555555556	4.75
2038	1085	4038	NonFirst	3	5083.3	56.32653061	37.14285714	78.57142857	57.85714286	62.28571429	53.71428571	6.1	7.3	3.9	5.4	7.3	5.6	High	Medium	High	High	Medium	High	4	3	2	2	2	3	3	3	3	3	2	0	4	4	4	4	3.4	4	5	4.25	4.555555556	4.75
2039	1073	4039	FIRST	2	5071.2	65.42857143	56.57142857	87	72	63.2	66.4	6	6	4	4	1	6	High	Medium	Low	High	Medium	Medium	2	3	NA	4	NA	1	2	4	4	5	4	2	3.8	3.4	3.6	3.6	3.2	4.2	4.444444444	4	4.555555556	3.875
2039	1073	4039	FIRST	3	5071.3	65.42857143	56.57142857	87	72	63.2	66.4	6	6	4	4	1	6	High	Medium	Low	High	Medium	Medium	2	3	NA	4	NA	1	2	4	4	5	4	2	3.8	3.4	3.6	3.6	3.2	4.2	4.444444444	4	4.555555556	3.875
2039	1073	4039	FIRST	1	5071.1	65.42857143	56.57142857	87	72	63.2	66.4	6	6	4	4	1	6	High	Medium	Low	High	Medium	Medium	2	3	NA	4	NA	1	2	4	4	5	4	2	3.8	3.4	3.6	3.6	3.2	4.2	4.444444444	4	4.555555556	3.875
2039	1074	4039	NonFirst	2	5093.2	65.42857143	56.57142857	87	72	63.2	66.4	2	5.1	4	6	6	3	Medium	Low	Low	High	Low	Low	5	1	1	1	1	NA	1	1	4	1	3	3	3.4	3.8	3.8	3.8	3.4	4	4.888888889	3.625	4.777777778	3.625
2039	1074	4039	NonFirst	3	5111.3	65.42857143	56.57142857	87	72	63.2	66.4	2	5.1	4	6	6	3	Medium	Low	Low	High	Low	Low	5	1	1	1	1	NA	1	1	4	1	3	3	3.4	3.8	3.8	3.8	3.4	4	4.888888889	3.625	4.777777778	3.625
2039	1074	4039	NonFirst	1	5072.1	65.42857143	56.57142857	87	72	63.2	66.4	2	5.1	4	6	6	3	Medium	Low	Low	High	Low	Low	5	1	1	1	1	NA	1	1	4	1	3	3	3.4	3.8	3.8	3.8	3.4	4	4.888888889	3.625	4.777777778	3.625
2004	1008	4004	FIRST	2	5008.2	NA	NA	NA	NA	NA	NA	8	9	7	7	7	8	High	Medium	High	High	Medium	High	4	4	4	1	1	2	2	3	5	4	5	3	4	4.4	4	4	4.8	4	4.444444444	2.625	4.555555556	2.625
2004	1008	4004	FIRST	3	5008.3	NA	NA	NA	NA	NA	NA	8	9	7	7	7	8	High	Medium	High	High	Medium	High	4	4	4	1	1	2	2	3	5	4	5	3	4	4.4	4	4	4.8	4	4.444444444	2.625	4.555555556	2.625
2004	1008	4004	FIRST	1	5008.1	NA	NA	NA	NA	NA	NA	8	9	7	7	7	8	High	Medium	High	High	Medium	High	4	4	4	1	1	2	2	3	5	4	5	3	4	4.4	4	4	4.8	4	4.444444444	2.625	4.555555556	2.625
2004	1009	4004	NonFirst	2	5009.2	NA	NA	NA	NA	NA	NA	7	8	8	7.5	9	7	High	Low	Medium	High	Low	High	5	5	3	3	1	2	2	3	4	4	2	0	3.6	5	3.4	4	2.8	4.8	4.555555556	3.5	4	4
2004	1009	4004	NonFirst	3	5009.3	NA	NA	NA	NA	NA	NA	7	8	8	7.5	9	7	High	Low	Medium	High	Low	High	5	5	3	3	1	2	2	3	4	4	2	0	3.6	5	3.4	4	2.8	4.8	4.555555556	3.5	4	4
2004	1009	4004	NonFirst	1	5009.1	NA	NA	NA	NA	NA	NA	7	8	8	7.5	9	7	High	Low	Medium	High	Low	High	5	5	3	3	1	2	2	3	4	4	2	0	3.6	5	3.4	4	2.8	4.8	4.555555556	3.5	4	4
2006	1013	4006	NonFirst	2	5013.2	NA	NA	NA	NA	NA	NA	6	2.5	4	3	4	2.5	Medium	Medium	Medium	High	Medium	Medium	4	4	4	1	1	1	2	2	4	4	4	1	3	3	4	3.8	3.4	3.4	4.555555556	3.125	4	3.75
2006	1013	4006	NonFirst	3	5013.3	NA	NA	NA	NA	NA	NA	6	2.5	4	3	4	2.5	Medium	Medium	Medium	High	Medium	Medium	4	4	4	1	1	1	2	2	4	4	4	1	3	3	4	3.8	3.4	3.4	4.555555556	3.125	4	3.75
2006	1013	4006	NonFirst	1	5013.1	NA	NA	NA	NA	NA	NA	6	2.5	4	3	4	2.5	Medium	Medium	Medium	High	Medium	Medium	4	4	4	1	1	1	2	2	4	4	4	1	3	3	4	3.8	3.4	3.4	4.555555556	3.125	4	3.75
2011	1022	4011	NonFirst	2	5022.2	NA	NA	NA	NA	NA	NA	9.8	9.8	8.7	9.3	9.6	9.8	Medium	Medium	Medium	Medium	Medium	Medium	3	3	4	3	2	2	2	2	3	2	2	3	5	4.2	4	5	4	5	3.888888889	3.875	4.111111111	4.875
2011	1022	4011	NonFirst	3	5022.3	NA	NA	NA	NA	NA	NA	9.8	9.8	8.7	9.3	9.6	9.8	Medium	Medium	Medium	Medium	Medium	Medium	3	3	4	3	2	2	2	2	3	2	2	3	5	4.2	4	5	4	5	3.888888889	3.875	4.111111111	4.875
2011	1022	4011	NonFirst	1	5022.1	NA	NA	NA	NA	NA	NA	9.8	9.8	8.7	9.3	9.6	9.8	Medium	Medium	Medium	Medium	Medium	Medium	3	3	4	3	2	2	2	2	3	2	2	3	5	4.2	4	5	4	5	3.888888889	3.875	4.111111111	4.875
2011	1023	4011	FIRST	1	5023.1	NA	NA	NA	NA	NA	NA	7.6	7.6	6.5	5	5	6.5	High	Medium	High	Medium	Medium	High	4	4	5	3	1	1	0	2	4	3	1	2	4.2	4.8	5	4.2	4.2	5	4.888888889	3.25	4.777777778	3.75
2011	1023	4011	FIRST	3	5023.3	NA	NA	NA	NA	NA	NA	7.6	7.6	6.5	5	5	6.5	High	Medium	High	Medium	Medium	High	4	4	5	3	1	1	0	2	4	3	1	2	4.2	4.8	5	4.2	4.2	5	4.888888889	3.25	4.777777778	3.75
2017	1034	4017	FIRST	1	5034.1	NA	NA	NA	NA	NA	NA	8.1	9.1	8.1	9.1	2.3	7.1	High	High	Medium	High	High	Medium	4	4	3	1	1	2	3	1	4	3	5	4	4.4	4.2	4	3.8	3.4	4.2	4.888888889	3.375	4.888888889	3.625
2017	1035	4017	NonFirst	1	5035.1	NA	NA	NA	NA	NA	NA	7.2	4	6.6	5.6	0	6.6	Medium	Medium	Low	Medium	Medium	Low	2	5	4	1	1	1	1	1	3	3	0	1	3.8	3	3.6	2.6	3.2	3.6	4.111111111	2.125	4	1.875
2033	1066	4033	FIRST	2	5064.2	NA	NA	NA	NA	NA	NA	1	5	7	2	3	1	Medium	Medium	Medium	Medium	Low	Medium	4	4	5	4	4	5	5	5	5	5	5	5	4	4	4.6	4	3.4	4.8	4	3.25	4.555555556	4.25
2033	1066	4033	FIRST	1	5064.1	NA	NA	NA	NA	NA	NA	1	5	7	2	3	1	Medium	Medium	Medium	Medium	Low	Medium	4	4	5	4	4	5	5	5	5	5	5	5	4	4	4.6	4	3.4	4.8	4	3.25	4.555555556	4.25
2033	1079	4033	NonFirst	2	5077.2	NA	NA	NA	NA	NA	NA	6	7	2	3	5	4	High	Medium	Low	High	Medium	Medium	1	1	1	NA	0	1	1	0	4	4	4	4	3.8	3.8	4.2	4	3.6	5	5	3.25	4.111111111	3.5
2033	1079	4033	NonFirst	3	5108.3	NA	NA	NA	NA	NA	NA	6	7	2	3	5	4	High	Medium	Low	High	Medium	Medium	1	1	1	NA	0	1	1	0	4	4	4	4	3.8	3.8	4.2	4	3.6	5	5	3.25	4.111111111	3.5
2043	1034	4045	FIRST	2	5083.1	NA	NA	NA	NA	NA	NA	6	5	6	5	8	7	High	High	Medium	High	High	Medium	4	4	3	1	1	2	3	1	4	3	5	4	4.4	4.2	4	3.8	3.4	4.2	4.888888889	3.375	4.888888889	3.625
2043	1034	4045	FIRST	3	5112.3	NA	NA	NA	NA	NA	NA	6	5	6	5	8	7	High	High	Medium	High	High	Medium	4	4	3	1	1	2	3	1	4	3	5	4	4.4	4.2	4	3.8	3.4	4.2	4.888888889	3.375	4.888888889	3.625
2043	1087	4045	NonFirst	2	5085.2	NA	NA	NA	NA	NA	NA	9	8	8	8.5	9	7	Medium	Medium	High	Medium	Low	High	4	2	2	1	1	1	1	1	2	2	1	1	4	4.2	4	4.4	4.2	4.2	4.888888889	3.875	4.444444444	3.875
2043	1087	4045	NonFirst	3	5115.3	NA	NA	NA	NA	NA	NA	9	8	8	8.5	9	7	Medium	Medium	High	Medium	Low	High	4	2	2	1	1	1	1	1	2	2	1	1	4	4.2	4	4.4	4.2	4.2	4.888888889	3.875	4.444444444	3.875
